# Supplementary material for: Unravelling the evolutionary dynamics of antibiotic resistance genes in the infant gut microbiota during the first four months of life
Source: Ann Clin Microbiol Antimicrob. 2024 Aug 13;23:72. doi: 10.1186/s12941-024-00725-z (PMC11323388; doi:10.1186/s12941-024-00725-z)
Supplement: Supplementary file 1 — Supplementary material 1. Copy number of the ARGs quantified by HT-qPCR in the pre-screening. [file 12941_2024_725_MOESM1_ESM.xlsx]

## Sheet: Copy numbers - 144 CSIC prescre
Group	Gene	Assay	Infant gut	Mother gut
Taxonomic	Firmicutes	AY477	8.87833e+06	3.44563e+07
Taxonomic	Bacteroidetes	AY474	7.56997e+06	1.77945e+07
Taxonomic	K. pneumoniae	AY478	16885.8	nd
Taxonomic	A. baumannii	AY473	nd	nd
Taxonomic	P. aeruginosa	AY479	nd	nd
Taxonomic	Campylobacter	AY475	nd	nd
Taxonomic	Enterococci	AY476	nd	nd
Taxonomic	Staphylococci	AY480	nd	nd
Integrons	intI1_1	AY293	3.11009e+06	1.91193e+06
Integrons	intI3	AY500	579128	102951
Integrons	intI1_2	AY289	278733	118670
Integrons	intI2_2	AY294	2580.66	nd
MGE	IS26_1	AY512	3.04608e+06	210228
MGE	tnpA_1	AY299	2.34072e+06	287180
MGE	IS200_2	AY509	1.46607e+06	76416.6
MGE	ISEcp1	AY520	939711	nd
MGE	Tp614	AY297	52810	1.28345e+06
MGE	trbC	AY527	575128	17763.1
MGE	IS613	AY298	nd	1.04249e+06
MGE	IS1111	AY313	408089	5679.7
MGE	Tn5403	AY524	399690	10416.6
MGE	Tn3	AY523	380760	5429.48
MGE	tnpA_5	AY303	357733	nd
MGE	IS3	AY513	252955	nd
MGE	tnpA_6	AY304	223285	55811.1
MGE	orf37-IS26	AY307	236016	14782.5
MGE	IS1247_1	AY506	167661	11518
MGE	tnpA_7	AY305	75902.4	129112
MGE	IS6100	AY516	101317	nd
MGE	IS21-ISAs29	AY510	88508.2	3307.67
MGE	tnpA_2	AY300	70901.3	nd
MGE	IncN_rep	AY316	36489.4	nd
MGE	IS1133	AY314	26866.6	nd
MGE	IS630	AY517	23551.4	4693.99
MGE	IncI1_repI1	AY504	15809.7	2472.23
MGE	IS1247_2	AY310	9799.71	2438.2
MGE	IS200_1	AY508	5970.04	9248.04
MGE	IS6/257	AY515	8590.48	nd
MGE	IS256	AY511	nd	18797.6
MGE	ISCR1	AY519	7124.26	nd
MGE	EAE_05855	AY502	6266.85	nd
MGE	IncP_oriT	AY318	2814.23	nd
MGE	IncQ_oriT	AY319	nd	5208.3
MGE	IncW_trwAB	AY320	1704.57	nd
MGE	tnpA_4	AY302	nd	2991.39
MGE	tnpA_3	AY301	nd	nd
MGE	ISPps	AY309	nd	nd
MGE	ISEfm1	AY312	nd	nd
MGE	cro	AY501	nd	nd
MGE	lncF_FIC	AY521	nd	nd
MGE	trfA	AY306	nd	nd
MGE	ISAba3	AY311	nd	nd
MGE	Tn5	AY315	nd	nd
MGE	IncN_oriT	AY317	nd	nd
MGE	pAMBL	AY321	nd	nd
MGE	pAKD1	AY324	nd	nd
MGE	IncHI2-smr0018	AY503	nd	nd
MGE	IncN_korA	AY505	nd	nd
MGE	IS5/IS1182	AY514	nd	nd
MGE	traN	AY526	nd	nd
Sulfonamide	sul2_2	AY365	493785	19104.1
Sulfonamide	sul1_2	AY245	167468	115026
Sulfonamide	folA_1	AY247	59208.8	3484.17
Sulfonamide	sul3_1	AY244	27653.8	3262.13
Sulfonamide	folP_2	AY361	1451.7	nd
Sulfonamide	sul4	AY241	1001.9	nd
Tetracycline	tetW	AY263	23307.8	1.33179e+06
Tetracycline	tetO_2	AY264	178867	950459
Tetracycline	tetPA	AY575	351994	4967.36
Tetracycline	tetM	AY574	258868	111622
Tetracycline	tetC_2	AY268	207371	5354.73
Tetracycline	tet32	AY250	1756.54	484655
Tetracycline	tetD	AY571	173975	20522.7
Tetracycline	tetQ	AY259	18286.9	369427
Tetracycline	tetA/B_1	AY255	159536	2015.05
Tetracycline	tetPB_1	AY274	145789	3825.94
Tetracycline	tetR	AY577	117193	11048.8
Tetracycline	tetL_2	AY367	98319.5	nd
Tetracycline	tetA_2	AY254	70901.3	1153.34
Tetracycline	tetX	AY267	nd	164371
Tetracycline	tetR_1	AY325	57990.3	nd
Tetracycline	tet44	AY576	33499.6	24861
Tetracycline	tetG	AY572	18997.5	8759.29
Tetracycline	tet38	AY570	6004.62	nd
Tetracycline	tetS	AY269	869.188	nd
Tetracycline	tet36_1	AY249	nd	nd
Tetracycline	tetK	AY258	nd	nd
Tetracycline	tetE	AY273	nd	nd
Tetracycline	tetH	AY260	nd	nd
Tetracycline	tetT	AY276	nd	nd
Tetracycline	tet39	AY568	nd	nd
Tetracycline	tetJ	AY573	nd	nd
MDR	mdtH	AY486	635937	73813.5
MDR	mdtA	AY485	516541	73558.2
MDR	acrA_1	AY207	462317	63373.8
MDR	mdtG_1	AY212	396930	74843.9
MDR	mdtE	AY211	316868	82470.9
MDR	acrB_1	AY199	263697	70561.7
MDR	cefa_qacelta	AY487	203338	139181
MDR	tolC_2	AY353	47102.8	9888.92
MDR	czcA	AY493	38525.4	nd
MDR	emrD_1	AY208	33422.3	1521.84
MDR	acrF	AY201	nd	67219.8
MDR	pcoA	AY495	27147.3	nd
MDR	oqxA	AY482	17910.6	nd
MDR	arsA	AY490	16481.1	nd
MDR	mepA	AY227	14802.2	1614.19
MDR	mexB	AY240	10873.5	5065.88
MDR	ttgA	AY226	10005.6	nd
MDR	acrR_1	AY355	9400.51	nd
MDR	tcrB	AY498	9303.28	nd
MDR	pbrT	AY494	8355.58	nd
MDR	copA	AY492	7635.59	1366.81
MDR	terW	AY499	4765.87	nd
MDR	adeA	AY202	1976.21	nd
MDR	pmrA	AY42	1931.08	nd
MDR	mexA	AY215	1616.35	nd
MDR	mexE	AY228	1085.03	nd
MDR	bexA/norM	AY484	nd	1973.58
MDR	cadC	AY491	nd	nd
MDR	marR_3	AY360	nd	nd
MDR	qacA/B	AY488	nd	nd
MDR	qacF/H	AY489	nd	nd
MDR	cmr	AY206	nd	nd
MDR	emrB/qacA_1	AY219	nd	nd
MDR	mtrE	AY222	nd	nd
MDR	oprD	AY224	nd	nd
MDR	cfr	AY234	nd	nd
MDR	mdsA	AY350	nd	nd
MDR	adeI	AY483	nd	nd
MDR	sugE	AY497	nd	nd
MLSB	ermX_2	AY546	1.07323e+06	20404.5
MLSB	ermX_1	AY68	703175	16746.8
MLSB	ermB_3	AY547	39289.5	511697
MLSB	mefA_1	AY65	189065	139181
MLSB	ermB_2	AY533	42158.1	477982
MLSB	ermB_1	AY56	nd	505236
MLSB	ermE	AY544	191041	1912.97
MLSB	lnuC	AY537	41052.7	189468
MLSB	mphA	AY539	106355	5778.98
MLSB	ermF_1	AY46	4849.18	230052
MLSB	mefA	AY538	90055.3	nd
MLSB	ermF	AY535	6693.4	170364
MLSB	pncA	AY73	74426.2	1145.37
MLSB	ereA	AY528	34600.9	3865.93
MLSB	oleC	AY91	32621.2	nd
MLSB	ermO	AY548	15377.4	1053.96
MLSB	lnuB	AY536	12064.9	927.111
MLSB	erm35	AY531	9867.87	2115.23
MLSB	mefB	AY551	8893.43	nd
MLSB	vat(A)	AY554	6555.65	nd
MLSB	erm42	AY543	5179.24	nd
MLSB	pikR2	AY94	3979.92	nd
MLSB	vatE_2	AY77	3884.53	nd
MLSB	vgaA_1	AY71	2424.59	nd
MLSB	erm36	AY54	1382.94	nd
MLSB	lmrA_1	AY53	nd	2762.19
MLSB	ermA/ermTR	AY90	961.087	nd
MLSB	ermT_1	AY57	nd	1098.71
MLSB	erm34	AY530	nd	nd
MLSB	lsaC	AY550	nd	nd
MLSB	ermA	AY532	nd	nd
MLSB	vat(B)	AY540	nd	nd
MLSB	vga(A)LC_1	AY541	nd	nd
MLSB	msrD	AY552	nd	nd
MLSB	mphB	AY61	nd	nd
MLSB	msrA_1	AY66	nd	nd
MLSB	vgaB_1	AY72	nd	nd
MLSB	ermY	AY83	nd	nd
MLSB	ermD_1	AY43	nd	nd
MLSB	ermD/K	AY44	nd	nd
MLSB	ermD	AY534	nd	nd
MLSB	ermC_2	AY545	nd	nd
MLSB	lnuF	AY549	nd	nd
MLSB	msrE	AY553	nd	nd
MLSB	msrC_1	AY58	nd	nd
MLSB	lnuA_1	AY75	nd	nd
MLSB	carB	AY92	nd	nd
Aminoglycoside	aadA7	AY412	844960	27776.9
Aminoglycoside	strB	AY24	367790	13555.6
Aminoglycoside	apmA	AY426	315772	13840.4
Aminoglycoside	aph4-ib	AY424	295649	21567.9
Aminoglycoside	aadA1_2	AY410	202167	135218
Aminoglycoside	aadA2_3	AY331	116922	137106
Aminoglycoside	aph3-iii	AY420	51962.8	204008
Aminoglycoside	aac(3)-iid_iia	AY393	134153	1754.2
Aminoglycoside	spcN	AY390	90681.7	3054.24
Aminoglycoside	aph3-ib	AY419	78669.9	5719.2
Aminoglycoside	aphA3_1	AY7	13668.1	157675
Aminoglycoside	ant6-ib	AY416	67154.2	28360.6
Aminoglycoside	ant6-ia	AY415	39018.1	79294.4
Aminoglycoside	aadA5_2	AY328	61296.8	4996.14
Aminoglycoside	aacC2	AY2	62152.5	nd
Aminoglycoside	aadA_1	AY10	nd	141613
Aminoglycoside	aadA16	AY409	49961.3	1454.79
Aminoglycoside	aadE	AY21	24808.1	38921.1
Aminoglycoside	aadB	AY413	37213.1	4053.44
Aminoglycoside	aac3-IVa	AY388	18223.6	2043.18
Aminoglycoside	aac(6')-Ib_1	AY8	17602.9	nd
Aminoglycoside	aac(6)-ir	AY400	16198	2463.68
Aminoglycoside	aac(6)-im	AY399	1387.74	30927.4
Aminoglycoside	aph(2')-Ib	AY330	802.592	29633.3
Aminoglycoside	aadA10	AY408	10466.7	nd
Aminoglycoside	rmtB	AY603	10394.4	nd
Aminoglycoside	aac(6)-iz	AY404	8070.96	nd
Aminoglycoside	aacC4	AY3	6601.25	nd
Aminoglycoside	aac6-aph2	AY406	nd	12809.5
Aminoglycoside	aadA2_1	AY9	3133.42	886.267
Aminoglycoside	aacA/aphD	AY4	nd	8315.56
Aminoglycoside	aac(6)-ig	AY396	2589.62	nd
Aminoglycoside	aac(6)-iv_ih	AY402	2140.19	nd
Aminoglycoside	ant4-ib	AY414	2003.8	nd
Aminoglycoside	aac(3)-id_ie	AY392	1949.01	nd
Aminoglycoside	aac(6)-iic	AY397	1492.51	nd
Aminoglycoside	aph6-ia	AY389	nd	3416.41
Aminoglycoside	aadA6	AY411	1191.47	nd
Aminoglycoside	aadD	AY13	1104	nd
Aminoglycoside	aadA9_1	AY15	nd	nd
Aminoglycoside	aacA43	AY407	nd	nd
Aminoglycoside	aphA1/7	AY17	nd	nd
Aminoglycoside	aac(3)-ib	AY391	nd	nd
Aminoglycoside	aph_viii	AY417	nd	nd
Aminoglycoside	armA_1	AY427	nd	nd
Aminoglycoside	str	AY22	nd	nd
Aminoglycoside	strA	AY23	nd	nd
Aminoglycoside	aac(6')-Iy	AY385	nd	nd
Aminoglycoside	aac(6')I1	AY386	nd	nd
Aminoglycoside	aac(3)-xa_1	AY394	nd	nd
Aminoglycoside	aac(6)-ij	AY398	nd	nd
Aminoglycoside	aac(6)-is_iu_ix	AY401	nd	nd
Aminoglycoside	aac(6)-iw	AY403	nd	nd
Aminoglycoside	aph(3'')-ia	AY418	nd	nd
Aminoglycoside	aph3-viia	AY421	nd	nd
Aminoglycoside	aph3-via	AY422	nd	nd
Aminoglycoside	aph4-ia	AY423	nd	nd
Aminoglycoside	aph9-ia	AY428	nd	nd
Aminoglycoside	aac(6')-II	AY6	nd	nd
Aminoglycoside	armA_2	AY602	nd	nd
Other	qacEâˆ†1_1	AY218	139850	98075
Other	qacEâˆ†1_3	AY236	118418	133974
Other	crAss64	AY198	nd	412756
Other	bacA	AY465	156253	5101.12
Other	sat4	AY204	20861	185569
Other	crAss56	AY197	nd	208776
Other	mcr1	AY466	16711.2	nd
Other	fabK	AY472	5840.42	1575.5
Other	fosb	AY468	2484.13	nd
Other	arr3	AY470	2013.08	nd
Other	arr2	AY471	1268.16	nd
Other	ttgB	AY142	nd	nd
Other	nisB_1	AY186	nd	nd
Other	nimE	AY188	nd	nd
Other	merA	AY191	nd	nd
Other	mcr2	AY467	nd	nd
Other	fosX	AY469	nd	nd
Beta Lactam	blaTEM	AY439	1.37264e+06	6872.4
Beta Lactam	penA	AY138	423947	4425.42
Beta Lactam	blaOXY	AY108	301861	2446.66
Beta Lactam	blaSHV11	AY438	182625	56069.6
Beta Lactam	cfxA	AY114	17003.3	248278
Beta Lactam	blaSFO	AY126	106355	27970.1
Beta Lactam	pbp	AY132	91312.4	1014.53
Beta Lactam	blaOXY1	AY436	37428.7	12868.9
Beta Lactam	blaACT	AY444	36195.5	3721.32
Beta Lactam	blaMIR	AY452	31619.4	3015.67
Beta Lactam	blaCTX-M	AY432	8650.24	nd
Beta Lactam	blaOCH	AY102	8297.86	nd
Beta Lactam	blaCMY_2	AY339	6354.33	nd
Beta Lactam	blaPER	AY437	5928.8	nd
Beta Lactam	cepA	AY115	nd	11241.9
Beta Lactam	blaZ	AY128	3537.52	nd
Beta Lactam	blaCTX-M_8	AY147	2775.48	nd
Beta Lactam	blaACC	AY336	2458.43	nd
Beta Lactam	blaFOX	AY433	2382.93	nd
Beta Lactam	blaCTX-M_5	AY134	2177.6	nd
Beta Lactam	blaCARB	AY446	1588.58	nd
Beta Lactam	blaOXA48	AY601	1335.83	nd
Beta Lactam	blaHERA	AY448	1195.6	nd
Beta Lactam	blaLEN	AY451	1040.83	nd
Beta Lactam	blaPAO	AY103	994.98	nd
Beta Lactam	blaROB	AY107	988.107	nd
Beta Lactam	cfiA	AY97	nd	1064.97
Beta Lactam	ampC/blaDHA	AY117	nd	nd
Beta Lactam	blaNDM	AY152	nd	nd
Beta Lactam	imiR_2	AY434	nd	nd
Beta Lactam	cphA_1	AY111	nd	nd
Beta Lactam	blaSME	AY431	nd	nd
Beta Lactam	blaOXA51	AY435	nd	nd
Beta Lactam	beta_ccra	AY441	nd	nd
Beta Lactam	blaMOX/blaCMY	AY101	nd	nd
Beta Lactam	blaVEB	AY105	nd	nd
Beta Lactam	blaPSE	AY109	nd	nd
Beta Lactam	bla-L1	AY113	nd	nd
Beta Lactam	blaGES	AY125	nd	nd
Beta Lactam	blaTLA	AY127	nd	nd
Beta Lactam	blaVIM	AY129	nd	nd
Beta Lactam	pbp5	AY131	nd	nd
Beta Lactam	mecA	AY133	nd	nd
Beta Lactam	bla1	AY338	nd	nd
Beta Lactam	ampC_cefa	AY430	nd	nd
Beta Lactam	blaKPC	AY440	nd	nd
Beta Lactam	bl1acc	AY442	nd	nd
Beta Lactam	beta_B2	AY443	nd	nd
Beta Lactam	blaB	AY445	nd	nd
Beta Lactam	blaGOB	AY447	nd	nd
Beta Lactam	blaIMI	AY449	nd	nd
Beta Lactam	blaIND	AY450	nd	nd
Beta Lactam	blaBEL-nonmobile	AY453	nd	nd
Beta Lactam	blaADC-nonmobile	AY454	nd	nd
Quinolone	qepA	AY456	255599	26830.7
Quinolone	qnrB4	AY457	45340.8	1500.89
Quinolone	qnrB	AY96	15484.4	nd
Quinolone	qnrB_2	AY458	5215.26	nd
Quinolone	norA	AY455	4985.5	nd
Quinolone	qnrS_1	AY460	4250.81	nd
Quinolone	qnrS2	AY461	nd	nd
Quinolone	qnrD	AY459	nd	nd
Quinolone	qnrA	AY95	nd	nd
Quinolone	qnrVC1_VC3_VC6	AY462	nd	nd
Quinolone	qnrVC_2	AY463	nd	nd
Phenicol	mdtL	AY34	369067	98415.5
Phenicol	catA1	AY38	88508.2	3632.12
Phenicol	cmlV	AY563	35450.6	1736.06
Phenicol	catP	AY561	998.434	18841.1
Phenicol	cmlA_2	AY35	6116.64	nd
Phenicol	floR_1	AY32	5628.46	nd
Phenicol	catA3	AY558	3369.98	nd
Phenicol	yidY/mdtL	AY33	2140.19	nd
Phenicol	ceoA	AY31	1588.58	nd
Phenicol	cmlA_4	AY41	1115.54	nd
Phenicol	optrA	AY565	nd	nd
Phenicol	cmxA	AY37	nd	nd
Phenicol	cat	AY555	nd	nd
Phenicol	catB9	AY560	nd	nd
Phenicol	catB3	AY29	nd	nd
Phenicol	catB8	AY30	nd	nd
Phenicol	cat(pC221)	AY556	nd	nd
Phenicol	catA2	AY557	nd	nd
Phenicol	catB2	AY559	nd	nd
Phenicol	catQ	AY562	nd	nd
Phenicol	fexA	AY564	nd	nd
Phenicol	floR	AY566	nd	nd
Vancomycin	vanA	AY595	63458.4	3436.2
Vancomycin	vanHB	AY163	47595	2446.66
Vancomycin	vanB_1	AY159	18118.7	1206.49
Vancomycin	vanTC_2	AY381	10911.2	1068.67
Vancomycin	vanYD_1	AY183	9175.2	2363.32
Vancomycin	vanC2	AY596	9048.88	nd
Vancomycin	vanG	AY597	6786.84	nd
Vancomycin	vanYB	AY182	1392.56	nd
Vancomycin	vanTG	AY181	nd	1826.58
Vancomycin	vanXB	AY170	nd	986.789
Vancomycin	vanD	AY161	nd	nd
Vancomycin	vanWB	AY167	nd	nd
Vancomycin	vanRB	AY174	nd	nd
Vancomycin	vanRC	AY175	nd	nd
Vancomycin	vanC_2	AY156	nd	nd
Vancomycin	vanTE	AY160	nd	nd
Vancomycin	vanHD	AY162	nd	nd
Vancomycin	vanRA_1	AY164	nd	nd
Vancomycin	vanSA	AY165	nd	nd
Vancomycin	vanRC4	AY176	nd	nd
Vancomycin	vanRD	AY177	nd	nd
Vancomycin	vanSC_2	AY380	nd	nd
Vancomycin	vanXA	AY598	nd	nd
Vancomycin	vanSB	AY599	nd	nd
Trimethoprim	dfra21	AY583	6810.4	nd
Trimethoprim	dfrA22	AY584	2893.35	nd
Trimethoprim	dfrC	AY592	2492.75	nd
Trimethoprim	dfrA27	AY586	1955.77	nd
Trimethoprim	dfra17	AY581	1837.49	nd
Trimethoprim	dfrA12	AY285	1667.56	nd
Trimethoprim	dfrA1_1	AY284	1142.93	nd
Trimethoprim	dfrB	AY591	1127.2	nd
Trimethoprim	dfrA25	AY585	nd	nd
Trimethoprim	dfrA8	AY589	nd	nd
Trimethoprim	dfrA10	AY578	nd	nd
Trimethoprim	dfrA15	AY580	nd	nd
Trimethoprim	dfrA19	AY582	nd	nd
Trimethoprim	dfrA7	AY588	nd	nd
Trimethoprim	dfrAB4	AY590	nd	nd
Trimethoprim	dfrG	AY593	nd	nd
Trimethoprim	dfrK	AY594	nd	nd
16S rRNA	16S rRNA	AY1	9.96559e+06	2.40844e+07
