# Supplementary material for: Unravelling the evolutionary dynamics of antibiotic resistance genes in the infant gut microbiota during the first four months of life
Source: Ann Clin Microbiol Antimicrob. 2024 Aug 13;23:72. doi: 10.1186/s12941-024-00725-z (PMC11323388; doi:10.1186/s12941-024-00725-z)
Supplement: Supplementary file 2 — Supplementary material 2. Copy number of the 48 ARGs, MGE and integrons quantified by HT-qPCR. [file 12941_2024_725_MOESM2_ESM.xlsx]

## Sheet: Copy numbers - 238 CSIC 48 Gene
Group	Gene	Assay	432B02H	440B02H	037B02H	048B02H	054B02H	056B02H	066B02H	24WB02H	300B02H	428B02H	489B02H	525B02H	555B02H	459B02H	503B02H	471B02H	505B02H	522B02H	822B02H	056B03H	428B03H	525B03H	503B03H	432B04H	440B04H	443B04H	048B04H	064B04H	066B04H	459B04H	039B04H	056B05H	428B05H	525B05H	459B05H	039B05H	501B05H	432B06H	443B06H	027B06H	037B06H	048B06H	300B06H	428B06H	525B06H	039B06H	503B06H
Taxonomic	Bacteroidetes	AY474	536474	805150	6.79551e+06	380566	844438	1.01406e+08	8.41663e+06	132479	2.84148e+07	9.38702e+06	4.24071e+07	3.93166e+07	1.29947e+07	1.38937e+07	342105	9.19487e+06	8.39043e+07		9.82473e+07	3.13828e+06	1.31198e+06	3.15455e+06	4.74569e+06	7.37729e+06	364647	7.39027e+07	8.4943e+06	1.45421e+08	5.77941e+07	56526.2	2.66157e+07	3.46734e+06	6.86835e+06	1.50417e+07	7.10985e+06	894923	501493	7.62673e+06	481120	39178.5	3.38817e+06	1.34232e+07	4.85139e+06	3.72357e+06	3.20193e+06	1.2864e+07	2.61139e+06
Taxonomic	Firmicutes	AY477	250853	1.62901e+06	7.38491e+06	211132	1.07878e+06	4.23415e+07	8.11117e+06	127376	2.18855e+07	5.67256e+06	8.46185e+07	6.04248e+07	1.14176e+07	6.36294e+06	310467	4.2305e+06	5.4217e+07		6.85149e+07	2.88114e+06	834169	9.56281e+06	5.40122e+06	2.41679e+06	283464	4.58089e+07	1.37037e+07	4.27374e+07	4.58183e+07	103550	6.38908e+07	1.5481e+06	9.02106e+06	2.33318e+07	8.41611e+06	856487	642144	1.31567e+07	763730	31457.4	5.23132e+06	1.76712e+07	8.74463e+06	6.26228e+06	3.10002e+06	9.65937e+06	6.67214e+06
Integrons	intI1_1	AY293			697975			2.64635e+06	1.01859e+06		1.49137e+07	667729	6.5111e+06	3.67686e+07	2.09438e+06	1.4604e+06			1.52345e+06		2.44248e+06	1.15934e+06	1.01753e+06	1.44444e+07	1.64713e+06	864392	616101	1.10641e+06	868438	3.86578e+06	1.21941e+06		1.01791e+07	1.58428e+06	3.84584e+06	3.42055e+06	3.06627e+06			2.01075e+06			1.59163e+06	2.59067e+06	3.42253e+06	2.11896e+06	2.96687e+06	4.98847e+06	1.55274e+06
MGE	IS26_1	AY512	21122.3		3.33553e+06			3278.69	1.24825e+06	3308.75	3.95398e+07		264787	2.04931e+07	1298.91	1.83574e+06		4.84836e+06	14978.2		1.17107e+08		6856.77	171637	21294.4	264210	87045.1	2779.85	1934.93	1.70949e+08	1.52371e+07		15295	1962.85	151420	37185.8	825393		5870.24	11795.6		845.958	175617	5505.13	119775	24349.3	863904	4513.92	31499.7
MGE	tnpA_1	AY299	227654		3.21447e+06		599873		1.04723e+06	110631	3.72345e+07		221632	1.30901e+07	7713.08	1.6055e+06		9.38808e+06	2369.84		7.46297e+07		6547.13	141359	16026.7	293838	233999	1794.2		1.18666e+08	1.16145e+07	13003.7	11578.1	11180.8	142592	35588.7	594529		194023	6604.8		1345.98	160856		129564	25618.9	531795	3327.37	39231.3
MGE	ISEcp1	AY520			1073.28			53685.2	2161.99		8780.8		33872	34444.1	30112.8	16762.3		964.786	103953		8.01712e+07	10821	2580.28	30236.5	22928.5	1707.88		13626.5	4949.49	105899	17132.2		83670.9	15415.2	23792.2	10434.9	88786.6	3349.52		17858.2		3626.7	9456.41	33376.9	24321.9	9718.98	26410.9	34640.3	6668.06
MLSB	ermX_2	AY546	3071.68		126270			5.4164e+06	488549		1.36469e+06	230419	3.68324e+07	1.96846e+06	8.29086e+06	5.31976e+06	967.027	15031.8	4.7747e+07		1.12227e+07	1.49655e+06	292548	756512	2.17843e+06	196567	4094.51	2.62543e+06	3.05215e+06	2.09773e+07	1.52575e+06		4.03025e+06	3.35698e+06	2.88112e+06	452993	1.56535e+06	86160.4		758417	95687.1	231573	133093	8.41712e+06	1.57105e+06	1.78182e+06	1.01556e+06	2.40927e+06	422830
MLSB	mphA	AY539	1275.18	1091.6	36682.8			1.28402e+06	276735	1099.07	248601	83466.1	3.15922e+06	2.92223e+06	1.99518e+06	1.46377e+06		14859.2	3.04689e+06		3.74512e+06	344277	114103	1.47676e+06	411306	50058.4	931.11	1.75024e+06	318602	3.03303e+06	963385		3.32696e+06	903646	1.60395e+06	1.01694e+06	2.50212e+06	124410		719166	19475.5	27322	380818	1.51922e+06	1.56743e+06	667430	1.33695e+06	1.48651e+06	1.63371e+06
MLSB	ermF	AY535	35687.9						143910			1.35723e+06						719049					105239			2.22904e+06		139424			2327.26		47724.4	1696.95	2132.31			29154		5477.49	3900.3	5459.08		7678.25		18581.6	16276.6	294961
MLSB	oleC	AY91						10206.8	53905.5		24835.9	67094.3	247055	500139	95161.5	8180.25			34291.8		16824.2	139820	139830	261963	110589	75176.4		57215.7	17175.5	17048.1	50340.1		493414	53001	137894	105909	120448	110198		64826.6	37798.4	17191.9	73328	171149	154791	59334.8	188453	192589	42584.8
MLSB	mefA	AY538		55066.9	214827		1339.64	413895	93422.2		45182.3	4992.58	2.38872e+06	104657	195222	48239.5			42218.1		289509	101062	14529	80908.5	69026.1	4617.81		401245	119341	760890	3.44106e+06		696182	15326.4	52615.5	263808	85960.6	7339.19	2146.15	52111	6350.71	12498.3	31551.3	76946.2	37293.4	20713.1	49227.5	43242.6	24828.6
MLSB	ermB_3	AY547			121126			19290.1	12089.6		967211	5350.91	47024.9	103454	151935	150694		4306.79	372163		426814	8648.35	1837.23	51920	13539.2	723513		14554	133338	33394.6	18704.4	26370.4	747876	20864.1	229510	220303	213132	5692.07	9714.14	722497	1809.08	3454.94	81174.8	49206.5	61145.8	86370.8	32179.3	52504.9	43630.5
Quinolone	qepA	AY456	2603.94		116326		21508.7	3.69951e+06	718591		545343	140697	7.17462e+06	8.67623e+06	2.22919e+06	1.93593e+06	2165.89	18230.5	1.96166e+07		3.87719e+06	545874	153015	3.24324e+06	1.34563e+06	157828	3515.4	902848	723548	1.55347e+07	2.35575e+06		3.68656e+07	880969	3.48211e+06	1.48544e+06	9.2952e+06	184263	27603	1.3023e+06	29553.4	35473.2	866842	3.00353e+06	2.279e+06	970425	3.44764e+06	6.74396e+06	756886
Quinolone	qnrS_1	AY460									1.09681e+07																							1.35081e+06	1241.78		3380.58							933.536				1097.62	130141
Quinolone	qnrB	AY96					87135	10714.2	1661.36		31111		24173.5	19153.3	33412.3	3014.97			12595.1		19259	4339.19	2963.97	12365.2	4181.64			17448.2	4147.61	16467.4	8428.65		75757.7	13575.6	27330	8734.22	19525.3	1858.26		13995.1	2420.41		3449.27	13230.3	13824.8	9068.13	47276.8	18627.7	4780.85
Aminoglycoside	aadA7	AY412			8265.1			55835.8	897039		1.61915e+06	790407	1.40215e+07	1.09314e+07	183416	29798		1002.28	165971		85773.7	31069.4	299732	5.72563e+06	451653	160031		16951.5	1.27441e+06	247259	1.63526e+06		2.631e+07	38309.1	5.2779e+06	1.87154e+06	4.84496e+06	174726		1.02887e+06	23756.5	45422.2	1.14117e+06	6.13328e+06	4.35216e+06	1.42737e+06	3.72079e+06	6.8381e+06	803748
Aminoglycoside	aph4-ib	AY424			26853.4			568015	457944		1.09827e+06	88838.8	4.82179e+06	4.99471e+06	451101	270999	2224.21	5527.45	294024		350304	129107	84596.7	3.0471e+06	559917	256985		105298	345437	1.53059e+06	947929		1.05137e+07	203133	2.25527e+06	984567	2.74439e+06	92986.8		910290	21410.6	96246.3	324699	1.51571e+06	1.36768e+06	614161	1.10876e+06	2.23757e+06	532732
Aminoglycoside	strB	AY24	38249.3	1126.19				1207.02	1312.54	18374.3	2.13648e+06			1.53376e+06	8152.86	6220.99			2218.82		9.50275e+06	1037.01		15760.3	1176.15	54274.7		1427.35		1742.96	4052		2808.87	5337.93	62066.7	1353.49	2341.24	828.718	1321.11	2271.29				1227.55	50359.2	2371.51	135429	9575.72	5705.16
Aminoglycoside	aac(6')-Ib_1	AY8						1106.84	2466.32		2150.02		406005	12248.4	5906.51	2002.97			6020.11		2492.27		1162.74	12365.2	1226.09	37588.2		2334.87	5378.78	6239.99	9406.35		123353	2334.23	19822.7	4648.22	39186.1	8190.51		21090.4	4774.18	5850.9	6819.31	29022.7	40762.8	8668.64	54495.3	56013.9	16532.9
Aminoglycoside	aacC2	AY2	3691.05																		5646.92					35315														1089.39
Aminoglycoside	apmA	AY426						847.599			38524		2532.13	1601.61	4634.16	1575.14			1752.96		2902.84	1099.94		3006.78	1140.03					1050.84			8603.88	1869.88	8830.01		2214.94			1674.25		1345.98		997.078	2495.25			3835.41
MDR	mdtH	AY486	9562.34		75602.7	5248.85	1611.62	2.5036e+06	848651	13733.4	2.34334e+06	264988	528351	4.61736e+06	6.23269e+06	7.326e+06		81568.9	1.34917e+07		1.69711e+07	766650	197749	654033	860523	137080	27102.6	1.78463e+07	55803.3	1.95725e+07	6.69392e+06		4.88222e+06	2.29288e+06	644669	144676	761273	60784		126985	41554.1	12864.5	95866.8	1.70133e+06	545278	215141	629499	1.43256e+06	383283
MDR	czcA	AY493			17901.8			285983	107066		106228	17546.6	1.21805e+06	2.24555e+06	121710	263589		7378.26	282699		98187.2	97169	63010.9	1.00517e+06	165888	25852.1		43361.4	80855.8	376510	233180		3.31928e+06	102391	352729	197633	1.015e+06	41612.7		217296	21810		165761	333708	523066	233262	382167	945138	68780.8
MDR	pcoA	AY495	5832.16		1.86768e+06			4336.27	4966.95		4.87444e+06		10093.5	29165.4	29087.1	755949	7799.03	920717	93363.7		49664	6785.36	7451.49	29923.7	1.28042e+06	21890.1		20299	1317.02	13055.1	7128.68		46688.3	32513.1	8891.43	9136.74	274806	5094.55	7319.54	4919.51		2935.61	5800.96	6524.09	7256.04	8881.51	20841.6	13495.3	8921.38
MDR	tolC_2	AY353	7065.03		1026	8487.47	37840.2	20914.8	55421	16986.1	202394	40125.6	33872	305040	348651	447417		8073.98	5.24402e+06		2.0116e+06	4848.12	10273.5	22365.7	5752.03	6910.91	10755.7	1.56651e+06	1163.88	36670.4	687541	1272.37	51149.7	130353	22560.8	3486.26	33257.4	2477.62		8331.15	9625.88	4835.48	6994.85	139660	23385.1	13665.6	69457.6	39516.4	22043.3
Beta Lactam	blaCTX-M	AY432			22193			1.30496e+06	70149.5		43542.5	17066.8	406005	141486	626993	418421		14859.2	242155		418997	161541	37553.2	212044	157121	25762.6		158867	64996	2.18974e+06	204407		598409	393335	374567	125948	265445	22196.9		104222	2979.88	236986	43702	346276	101068	83621.7	131422	166500	80296.6
Beta Lactam	blaTEM	AY439	12823.3					2029.96	698941		4.41343e+06		3568.59	3.43522e+06	1774.37	1830.38			2305.04		5.32612e+07			22365.7	2876.01	249958		17980.2	2169.37	7999.32	8.91469e+06		18895.7	1.91919e+06	107318	2397.75	4476.19	1180.14		8684.93			64428.4	1816.02	83914.5	1730.04	338903	5367.99	167413
Beta Lactam	blaOXY	AY108			78631.3			815450	1.56003e+06		95627.4	52823.9	910398	803146	1.03636e+06	1.08025e+06		2728.83	2.69572e+06		1.44895e+06	379360	97513.4	1.1076e+06	421407	54086.9		168703	367673	3.87472e+06	1.33439e+06		2.38535e+06	399748	4.21821e+06	134520	502253	30674.2		464172	6681.87	13302.8	100866	2.57575e+06	1.25562e+06	710392	386161	2.0829e+06	169358
Beta Lactam	penA	AY138			6926.05			104434	266691		143114	39573.2	2.24644e+07	1.51062e+07	318608	107422	1238.24		1.31404e+06		224017	49262.7	92573.6	4.65066e+06	86766.7	60013.2		46312.8	109816	416318	304853		1.05643e+06	120784	1.01159e+06	1.45824e+06	997567	38027		236689	7491.49	1452.62	130354	567750	482432	407072	527512	638871	137880
Beta Lactam	blaACT	AY444			19748.9			495630	50295.6		22383.3	11656.9	425206	396961	122982	144222	1096.8	2968.94	1.2781e+06		424846	71958.4	13094.3	270263	98637.9	15532.4		146864	29560.8	593543	113271		754820	117753	272935	114829	220903	18175.9		106412	3877.84	67430.3	62233.8	142595	231390	75713.2	172214	302204	75266.3
Beta Lactam	blaSHV11	AY438			130421			2.07868e+06	84391.6		2.30043e+06	5855.47	69648.5	525004	779987	393116	1273.05	548094	652480		593922	101765	8709.13	171637	233790	25320	11961.8	139908	26093.4	3.17223e+07	155270		451940	170814	130606	83094.4	193421	31463.8		74380.3	6106.1	5058.32	26963.9	106333	126312	43085.7	149230	325771	43934
Beta Lactam	blaSFO	AY126			17594.2			1.03335e+06	45802.7		29671.8	6400.21	1.57596e+06	1.10476e+06	244266	329046		1225.42	1.11009e+06		464906	94511.9	7477.36	499112	103542	35315		159603	27422.3	1.30203e+06	72603.6		2.33087e+06	106616	169767	167732	181304	34670.1		78621.3	5843.85	19230.5	21952.2	106210	205195	47861.9	290970	510010	118927
Beta Lactam	pbp	AY132		163119	89907.2		524639	69380.2	2117.5		551679	7532.44		41918.6	216613	81882.2		2854.58	3.82115e+06		1077.33	39737.4			148646		4061.53		1582.58	274351	53642.4	3005.31		1756.8	272935	1.06012e+06	50642.3		5822.96	1782.02			3853.83	868.006	646952	121303	35376.7	4985.42
Beta Lactam	cfxA	AY114	3224.4				2109.42		120734		12375	211784	844.022	795758				814600					2238.49	2934.71		12630.8				2.22031e+06	11661.1		66871.6		3549.01	1058.25		29697.9		866.646		4622.45		6546.74	2393.6	8116.21	81180.4	616396
Beta Lactam	blaOXA48	AY601			2009.77			38491.1	5785.18		6317.5		54961.6	41629.1	27422.8	12270.7			18060.8		65683.7	19527.4	3573.97	46792.9	30890	3439.52		1857.47	10794.9	182474	20515.4		199464	12579	95168.7	32037.3	128647	11908.8		17190.2	2888.36		5015.15	27969.4	43386.7	27873.2	89453.1	34640.3	45641.3
Other	bacA	AY465			17533.4			568015	336010		1.49337e+06	15813.9	6.8033e+06	6.66714e+06	153878	413615		2170.88	1.22604e+06		881691	159501	36315.9	2.19228e+06	343477	111601		560928	109689	1.7848e+06	497529		1.48001e+07	168462	1.33944e+06	1.15741e+06	686098	92558.1		225739	9191.19	42478.4	54428.6	349491	355617	224796	1.90828e+06	2.04476e+06	51706.2
Other	mcr1	AY466			10805.5			258936	61706.9		68562.7	13145.1	125396	317259	98859.4	903143		2525.58	900629		549051	33881.5	13856.9	111293	30359.4	4983.67		147374	19797.9	304411	162990		180392	251826	153003	46099.5	391338	5517.27		39492.7	1369.44		20624.6	189026	80682.4	37551.7	171618	135240	46439
Phenicol	mdtL	AY34	29871.5			41508.5		1949.52	218127	80427.5	951693	194432	119872	1.28675e+06	1.13802e+06	1.52241e+06		47174.9	132955		8.46599e+06	1962.14	47974.5	25425.8		36140.4	54205.1	7.84925e+06	2238.11	6006.58	3.59548e+06	4389.88	192225	503651	73980.9	3697.83	82078.8	2141.99		2056.49	30560.3		18163.4	538366	30221.8	45332.4	90388	84120.2	38960.3
Phenicol	cmlV	AY563			25670.4		839.061	546137	422369		164775	25336	4.39613e+06	3.16836e+06	100587	69013.7		6076.67	387967		401001	191663	44555.4	2.08845e+06	215131	44237.8		186324	224247	968680	804511		1.77465e+06	72820.9	1.34876e+06	460379	980430	34192.8		216794	2761.12	11810.4	123038	423371		145258		857731	121146
Phenicol	catA1	AY38												1.55158e+06							9.68003e+06			14807.1													1134.67						37694.8
Vancomycin	vanA	AY595	1408.37		16134			384397	190991		174775	69943.5	1.05426e+06	963975	263618	323767		1526.2	523891		351520	171543	73137	612353	277063	46760.2		34977.1	307749	910097	385869		1.88889e+06	205019	1.06557e+06	290692	1.82743e+06	66669.4		361249	12002.4	5987.66	250088	790038	855633	355196	674680	1.02356e+06	514585
Vancomycin	vanHB	AY163			5212.7			148034	96159.7		65998.1	10801.2	318545	365701	200247	76575.5		1070.5	139082		268876	57510.7	26677.1	275942	41328.6	12529.1		60478	51946.2	194894	168737		2.1498e+06	81361.9	1.35814e+06	84449.3	542046	15605.2		163164	2505.77		40822.5	438301	354387	107322	514868	467681	40567.9
Vancomycin	vanB_1	AY159						14995.5	47472.7		21922.7	11943.2	88976.5	92167.5	237586	224226			20460.8		663581	3165.48	7634.47	66405	13032.8	5764.55		295089	16305.4	25572.9	145880		70034.2	88214.7	142263	39170.1	54089.3	7441.64		57620.7		2343.49	28370	117711	87074.7	41235.2	95873.5	77138.6	15479.3
Tetracycline	tetO_2	AY264	6143.37				1174.34					1272.9		4.17509e+07			3995.27							4.74838e+06	6599.71	3307.04				1785.77	76566.2		7542.21		313520	2.63456e+06	60783.3		4262.66	639226	33210.9		276211	23303	513486	258223		30436.2	85663
Tetracycline	tetA_2	AY254	141112		3581.01			68901	29358.2	207882	2.37057e+06	19832.4	689156	1.25157e+06	46601.6	14046.6			67405.3		36609.1	19103.4	18390.2	280765	29941.4	74312.9		8243.97	127611	154330	61761.5		539316	22831.4	296608	477717	121848	17375.2		330120	2789.98	5254.88	101802	652173	294921	126454	221535	165350	109435
Tetracycline	tetL_2	AY367			5212.7			151145	76410.2		24493.9	23476.1	270350	225897	410804	147763			870956		257923	61496.2	18603.8	165791	78470	17780.3		103131	41229.7	342876	125827		345687	128856	333702	98133.9	173317	14310		196745	2738.88	6113.47	64131.4	206850	172947	106827	97324.2	225094	87261.1
Tetracycline	tetW	AY263		7192.27	33599.4		3230.7	78237.4	2826.52			2383.56	4.54066e+06	4300.54	618361	6878.74			30269.4		5659.98	13523.8	2784.71	164645	12764.5	131800		1422.41	1044.11	206721	4042.65		6543.16	3347.18	7794.27	2.80415e+06	71288.8	1595.44	5945.32	27732.7			23966.7	5435.62	22226.1	4560.33	1.9394e+06	10961.6	1.19594e+06
16S rRNA	16S rRNA	AY1	2.36457e+06	1.73788e+06	5.76737e+06	856317	3.12256e+06	7.93781e+07	1.04583e+07	1.7742e+06	2.90118e+07	9.49609e+06	9.13227e+07	5.37081e+07	1.05306e+07	1.07507e+07	4.91041e+06	9.30171e+06	5.18883e+07	3770.05	6.97931e+07	2.90118e+06	1.51405e+06	7.58124e+06	4.4484e+06	2.9823e+06	1.61467e+06	5.0477e+07	3.77873e+07	7.84713e+07	6.01094e+07	991989	5.05932e+07	2.71414e+06	1.03864e+07	2.15691e+07	1.05792e+07	1.26269e+06	1.6713e+06	9.02794e+06	1.07014e+06	28680.4	6.33718e+06	2.41954e+07	8.29206e+06	6.74283e+06	5.05932e+06	8.08509e+06	5.59763e+06
[truncated: 25 more columns]
