# Supplementary material for: Unravelling the evolutionary dynamics of antibiotic resistance genes in the infant gut microbiota during the first four months of life
Source: Ann Clin Microbiol Antimicrob. 2024 Aug 13;23:72. doi: 10.1186/s12941-024-00725-z (PMC11323388; doi:10.1186/s12941-024-00725-z)
Supplement: Supplementary file 3 — Supplementary material 3. Genus relative abundance of the 21 most abundant taxa in each sample. [file 12941_2024_725_MOESM3_ESM.csv]

Sample	Bifidobacterium	Escherichia.Shigella	Streptococcus	Klebsiella	Bacteroides	Enterococcus	Clostridium_sensu_stricto	Staphylococcus	Veillonella	Lachnospiracea_incertae_sedis	Clostridium_XVIII	Collinsella	Citrobacter	Parabacteroides	Clostridium_XlVa	Prevotella	Raoultella	Blautia	Lactobacillus	Lactococcus	Others
S1	0.196	0.112	0.03	0.089	0.389	0.003	0	0.099	0	0	0	0	0	0.022	0.04	0	0	0	0.003	0	0.017
S2	0	0	0.196	0	0	0.412	0.1	0.238	0	0	0	0	0	0	0	0	0	0	0.001	0	0.052
S3	0.023	0	0.195	0.361	0	0.055	0.23	0.082	0.053	0	0	0	0	0	0	0	0	0	0	0	0
S4	0.932	0.001	0.005	0	0	0.002	0	0.002	0	0.001	0	0	0	0	0	0	0	0.002	0.027	0	0.002
S5	0.001	0	0.142	0	0.008	0.511	0.089	0.061	0.002	0	0	0	0.013	0	0	0	0.001	0	0.021	0	0.123
S6	0	0	0.111	0.695	0	0.015	0	0.177	0	0	0	0	0	0	0	0	0	0	0	0	0
S7	0.27	0.089	0.033	0	0.076	0	0	0.099	0.337	0	0.001	0	0	0.094	0	0	0	0	0	0	0
S8	0.371	0.336	0.143	0	0	0	0	0.131	0.008	0	0	0	0	0	0	0	0	0	0.008	0	0.001
S9	0.272	0.11	0.011	0	0	0.109	0.104	0.006	0.045	0	0	0	0	0	0	0	0.338	0	0	0	0.002
S10	0.43	0.143	0.002	0	0.263	0.006	0	0.007	0	0	0	0	0	0.134	0	0	0	0	0.011	0	0.002
S11	0.593	0.021	0.273	0	0	0	0	0.108	0.001	0	0	0	0	0	0	0	0	0	0	0	0
S12	0.985	0.001	0.004	0	0	0.004	0	0	0	0	0	0	0	0.001	0	0	0	0.001	0.003	0	0
S13	0	0	0.157	0.32	0	0.075	0.128	0.199	0.115	0	0	0	0	0	0	0	0	0	0	0	0
S14	0	0.656	0.01	0.124	0	0.093	0.101	0.004	0	0	0	0	0	0	0	0	0	0	0	0	0.001
S15	0.412	0	0.064	0.269	0	0	0.172	0.03	0.022	0	0	0	0	0	0	0	0	0	0	0	0
S16	0	0.02	0.063	0.473	0.403	0.005	0.004	0.016	0	0	0	0	0	0	0	0	0	0	0	0	0.014
S17	0	0	0.001	0	0	0.352	0.017	0.012	0	0	0	0	0.618	0	0	0	0	0	0	0	0
S18	0.299	0.239	0.039	0	0.128	0	0.001	0.059	0.055	0	0	0	0	0.174	0	0	0	0	0	0	0.003
S19	0	0.504	0.087	0	0	0	0	0.138	0.038	0	0	0	0	0	0	0	0	0	0	0.232	0
S20	0.263	0.05	0.006	0.024	0.537	0	0	0	0	0	0	0	0	0.013	0.043	0	0	0	0.001	0	0.062
S21	0	0.534	0.057	0.008	0	0.187	0.103	0.004	0.001	0	0	0	0	0	0	0	0	0	0	0	0.013
S22	0.001	0.132	0.356	0.202	0	0.002	0.047	0.011	0.011	0.113	0.014	0	0.002	0	0	0	0	0.022	0	0	0.068
S23	0.645	0	0.168	0	0	0	0	0.012	0.004	0.007	0	0.156	0	0	0	0	0	0	0	0	0.005
S24	0.001	0	0.001	0.505	0.419	0.028	0.029	0	0	0	0	0	0	0	0	0	0	0	0	0	0
S25	0.268	0.241	0.263	0.002	0.153	0.003	0	0.06	0.006	0	0	0	0	0.001	0.001	0	0	0	0	0	0.001
S26	0	0.005	0.114	0.004	0	0.026	0.024	0.017	0	0	0.802	0	0	0	0	0	0	0	0	0	0.007
S27	0.61	0.057	0.239	0.001	0.054	0	0	0.001	0	0	0	0	0	0.006	0	0	0	0	0.029	0	0
S28	0.264	0.001	0.008	0	0	0.207	0	0	0	0.067	0.001	0	0	0	0.025	0	0	0.189	0.001	0	0.077
S29	0.292	0.152	0.025	0.009	0.005	0.001	0	0	0.101	0.383	0	0	0.015	0	0	0	0	0	0.002	0.005	0.01
S30	0.077	0.021	0.283	0.008	0.155	0.024	0.046	0.001	0.014	0	0	0.01	0	0.003	0	0.356	0	0	0	0	0.001
S31	0.696	0.017	0.062	0.003	0	0.002	0.001	0	0.003	0.078	0.008	0	0	0	0.027	0	0	0.006	0.001	0	0.073
S32	0.694	0.17	0.036	0	0.003	0	0	0.001	0.002	0.006	0	0.08	0	0	0	0	0	0	0	0	0.007
S33	0.449	0.018	0.007	0	0	0.279	0.054	0	0.001	0.056	0.003	0.083	0	0	0.001	0	0	0.032	0.006	0	0.012
S34	0.548	0.033	0.005	0.002	0.006	0.077	0	0	0	0.066	0.006	0.07	0	0.003	0.042	0	0	0.005	0	0	0.124
S35	0.559	0.12	0.01	0.003	0.081	0.021	0	0.001	0.09	0	0	0	0	0.038	0	0	0	0	0.065	0	0.012
S36	0.445	0.058	0.003	0	0.389	0.003	0	0	0	0	0	0	0	0.067	0	0	0	0	0.035	0	0.001
S37	0.094	0.048	0.047	0.008	0	0.018	0.025	0.001	0	0	0	0.521	0	0	0.072	0	0	0.016	0	0	0.102
S38	0.207	0.201	0.046	0.001	0	0.083	0.046	0	0.03	0.289	0.072	0	0	0	0	0	0	0	0	0	0.012
S39	0.665	0.091	0.153	0	0.005	0.001	0.019	0.005	0.001	0.001	0	0	0	0.017	0	0	0	0	0.016	0	0.025
S40	0.001	0.347	0.26	0.052	0	0.006	0	0	0	0.111	0.158	0	0.001	0	0.018	0	0	0.014	0	0	0.019
S41	0.3	0.026	0.092	0.005	0	0.02	0.002	0.001	0.128	0.204	0.013	0	0	0	0.006	0	0.002	0.006	0	0	0.188
S42	0.28	0.073	0.024	0.024	0	0.012	0.305	0	0.024	0.061	0	0	0	0	0	0	0	0.012	0.012	0	0.037
S43	0.197	0.632	0.039	0	0.044	0.001	0.014	0.002	0.061	0.008	0	0	0	0	0	0	0	0	0	0	0.003
S44	0.642	0.109	0.014	0.002	0	0.202	0	0	0	0	0	0	0.003	0	0	0	0	0	0.003	0	0.004
S45	0.069	0.188	0.261	0	0	0.012	0.096	0	0.055	0	0.008	0	0	0	0.224	0	0	0	0.001	0	0.07
S46	0.039	0	0.065	0.392	0.379	0.004	0.006	0.101	0.01	0	0	0	0	0	0	0	0	0	0	0	0
S47	0.725	0	0.147	0	0	0.02	0	0.001	0	0	0	0.093	0	0	0	0	0	0	0.001	0	0.012
S48	0.221	0	0.032	0.077	0	0.026	0.222	0.001	0.258	0	0	0	0.093	0	0	0	0	0	0.006	0	0.044
